# Supplementary material for: Adapted motivational interviewing to improve the uptake of treatment for glaucoma in Nigeria: study protocol for a randomized controlled trial
Source: Trials. 2014 Apr 29;15:149. doi: 10.1186/1745-6215-15-149 (PMC4021714; doi:10.1186/1745-6215-15-149)
Supplement: Additional file 5 — Main data record form: Main form for data capture. [file 1745-6215-15-149-S5.xls]

## Sheet: Composite form
		Randomised Controlled Trial of Modified Motivational Interviewing for Acceptance and Adherence to Treatment in Glaucoma Patients in Bauchi
		ELIGIBILITY FORM
		To be completed by ophthalmologist
1	1	Name of patient
2	2	Hospital number
3	3	Todays date							2	0	1
			Day			Month			Year
4	4	Age			Years
5	5	Gender	1	Male
			2	Female
6		Fulfills eligibility criteria:
								Yes		No
	6	Has primary open angle glaucoma						1		2
	7	Needs surgery or laser to preserve vision in one or both eyes						1		2
	8	Not previously had glaucoma surgery or laser in either eye						1		2
	9	Not referred specifically for treatment						1		2
	10	17 years of age or older						1		2
	11	Lives within 200 kms of ABUTH						1		2
	12	No other ocular pathology (except cataract)						1		2
	13	Speaks Hausa or English						1		2
		If "Yes" to ALL the above the patient is eligible
7		Patient is eligible for the study						1	Yes
								2	No
			If yes, take to Project Manager for recruitment
		RECRUITMENT FORM
		To be completed by Project Manager
8	1	Information sheet read out,	1	Yes
		or given to read	2	No
9	2	Patient agrees to participate	1	Yes		If yes, PATIENT IS NOW RECRUITED. GIVE STUDY NUMBER
			2	No		If no, go to Q12
10	3	Allocate a unique study number:
11		Date recruited								2	0	1
			Day			Month				Year
		Complete the following for those who refuse to participate:
12	4	If does not agree to participate, why?	1	Does not have time
			2	Needs to discuss the decision with family
			3	Anxious/concerned about the intervention (MIG)
			4	Wants to get another opinion
			5	Cost: cannot afford the follow up visits
			6	Other
		Contact details for those who agree to take part:
13	5	Detailed address for tracing (include landmarks):
14	6	Name of household head in neighbouring house
15	7	Telephone number:	1
16	8	Whose number is this?	Name:										Relationship/role:
17	9	Telephone number:	2
18	10	Whose number is this?	Name:										Relationship/role:
		1.	Enter ALL these details into the database
		2.	Enter study number on EVERY PAGE of EVERY form
		3.	Now compete Sections 1 and 2 in the MAIN Form
	ALWAYS KEEP LOCKED IN THE PROJECT OFFICE
		SECTION 1 - SUMMARY (To be completed by project manager)
19		Study Number
20		Name of patient
21		Hospital number
22		Date recruited							2	0	1
			Day			Month			Year
23		Age			years
24		Sex	1	Male
			2	Female
25		Study eye	1	Right
			2	Left
26		Randomization sequence no. for MIG
27		Surgery date							2	0	1				Checked:
			Day			Month			Year
28		Tracing initiation date:							2	0	1				Checked:
		2 months + 1 day after surgery date	Day			Month			Year
29		REVISED DATES ONLY
		Revised surgery date													Checked:
			Day			Month			Year
30		Revised tracing initiation date													Checked:
		2 months + 1 days after the surgery date	Day			Month			Year
31		Date participant had surgery							2	0	1
		or laser:	Day			Month			Year
32		Attendance for surgery or laser:	1	Yes, on surgery date (OR revised date)
			2	Yes, within 2 months of surgery date (OR revised date)
			3	Yes, but more than 2 months after the surgery date (OR revised date)
			4	No, did not attend for any surgery (this must be confirmed)
			5	Not known, could not be contacted
33		If yes, which procedure did they have:	1	Trabeculectomy alone
			2	Trabeculectomy + SICS/ECCE
			3	Laser trabeculoplasty
			4	Laser cycloablation
			5	Either trabeculectomy or laser
	SECTION 2 - DEMOGRAPHIC DETAILS (To be completed by Project Manager)
34		Ethnic goup	1	Hausa
			2	Fulani
			3	Igbo
			4	Yoruba
			5	Other
35		Education	0	None
			1	Adult education/Primary school
			2	Secondary school
			3	Graduate/Diploma
			4	Post graduate
			5	Informal schooling
36		Can use computer	1	Yes
			2	No
37		Distance: Home to ATBUTH				Kilometers
38		Participant is household head?	1	Yes
			2	No
39		Occupation of participant	1	Housework/Unwaged
			2	Professional ( nurse, etc)
			3	Worker/Labourer
			4	Trader
			5	Retired
			6	Student
			7	Other
40		Occupation of household head	1	Housework/Unwaged
			2	Professional ( nurse, etc)
			3	Worker/Labourer
			4	Trader
			5	Retired
			6	Student
			7	Other
41		Any communication problems	1	None
			2	Hearing impaired
			3	Speach impaired
			4	Cognitively impaired
	SECTION 3 - CLINICAL DETAILS (To be completed by Ophthalmologist)
42		Mode of presentation	1	Symptomatic
			2	Abnormality detected by nurse or optometrist at ABUTH
			3	Diagnosed elsewhere/Referred but no treatment recommended
43		Completely new case	1	Yes, completely new patient								Go to 46
			2	No, already diagnosed elsewhere								Go to 45
44		If already diagnosed, where	1	Government Hospital
			2	NGO Hospital
			3	Private Hospital
			4	Optometry Clinic
			5	Traditional Healer
			6	Other
45		For previously diagnosed patients:
		How long ago was the diagnosis?			years
46		What treatment is the patient	1	None
		currently taking	2	Eye drops alone
			3	Tablets alone e.g. Diamox
			4	Eye drops and tablet
			5	Other e.g. traditional
			6	Does not know/remember
47		If the patient uses drops, to which eye	1	Right
			2	Left
			3	Both
							Codes if <3/60
		For all participants:	Right eye				1.5	2/60						Left eye
48		Presenting visual acuity (Logmar)		.			2	CFs at 50 cms				49			.
							3	HM
50		Tested with spectacles	1	Yes			4	PL
			2	No			5	NPL
							9.9	Cannot test
51		RAPD	1	Yes								52		1	Yes
			2	No										2	No
			3	Cannot test										3	Cannot test
53		IOP (applanation tonometry Reading 1)			mmHg		99=cannot assess					54				mmHg		99=cannot assess
55		IOP (applanation tonometry Reading 2)			mmHg		99=cannot assess					56				mmHg		99=cannot assess
57		VCDR		.			9.9=cannot assess					58			.			9.9=cannot assess
			Right eye											Left eye
59		Disc photo taken	1	Yes								60		1	Yes
			2	No, no view of fundus										2	No, no view of fundus
			3	No, patient not cooperative										3	No, patient not cooperative
			9	No, equipment problem										9	No, equipment problem
61		Perimetry (Threshold testing) done	1	Yes								62		1	Yes
		(Enter and save patients number on file)	2	No, no fixation										2	No, no fixation
			3	No, patient not cooperative										3	No, patient not cooperative
			9	No, equipment problem										9	No, equipment problem
		Print out perimetry and extract MD values for each eye and fill below
			Right eye											Left eye
63		MD	−		.			dB				64		−		.			dB
65		MDT done	1	Yes								66		1	Yes
		(Enter and save patients number on file)	2	No, no fixation										2	No, no fixation
			3	No, patient not cooperative										3	No, patient not cooperative
			9	No, equipment problem										9	No, equipment problem
								3
67		Stage of POAG glaucoma	1	None			Full field					68		1	None
			2	Early			Any other confirmed loss							2	Early
			3	Moderate			Central field: 10 - 20o							3	Moderate
			4	Advanced			Central field: <10o field							4	Advanced
			5	End stage			No central fixation; VA<CF							5	End stage
69		Which eye is the STUDY eye?	1	Right eye
		i.e. eye in most urgent need of treatment	2	Left eye
70		Treatment recommended	1	Trabeculectomy alone
		by physician for STUDY eye:	2	Trabeculectomy + SICS/ECCE
			3	Laser trabeculoplasty
			4	Laser cycloablation
			5	Either trabeculectomy or laser
71		Anti-metabolite to be used	1	No
			2	5FU
			3	Mitomycin C
		Surgery date:
72		Date given to attend for surgery within 4 weeks of recruitment												* Complete surgery register
			Day			Month			Year					* Enter date on summary sheet
														on page 3
73		Completed by (Initials)
		ONLY COMPLETE IF A NEW DATE FOR SURGERY IS GIVEN
74		Date given to attend for surgery within 4 weeks of recruitment												* Complete surgery register
			Day			Month			Year					* Enter date on summary sheet
														on page 3
75		Reasons for a new surgery date:	1	Hospital cancelled the first date
			2	Participant requested a change of date
			3	Other
		RANDOMIZATION
76		BROWN envelop sequence number
		[Discard envelop in sealed container]
		SECTION 4 - CLINICAL DETAILS AT FOLLOW UP (Ophthalmologist)
		6 month follow up after randomisation
77		Date of follow up visit
						Day			Month			Year
			Right eye											Left eye
78		IOP			mmHg		99=cannot assess					79				mmHg		99=cannot assess
80		Method of measurement	1	Goldman								81		1	Goldman
			2	Perkins										2	Perkins
			3	Airpuff										3	Airpuff
							Codes if <3/60
							1.5	2/60
82		Presenting visual acuity		.			2	CFs at 50 cms				83			.
							3	HM
84		Tested with spectacles:	1	Yes			4	PL
			2	No			5	NPL
							9.9	Cannot test
86		Number of visits since randomisation
		FOR THOSE NOT UNDERGOING SURGERY OR LASER
			Participant reasons											Provider reasons
87		Reason	1	Forgot										1	No surgeon
			2	Busy										2	No electricity
			3	Family issues										3	No consumables
			4	No money										4	Civil unrest
			5	No need										5	Other
			6	Other health/mobility problems (self)
			7	Tired
			8	Fear of surgery
			9	Preferred traditional remedy
			10	Climate problems
			11	Died
			12	Other
88		Medication adherence score (Morisky adherence score)
		Questions												Yes or No				Score
		1. Do you sometimes forget to take your medicine?																Y=1, N=0
		2. People sometimes miss taking their medicines for reasons other than forgetting.																Y=1, N=0
		Thinking over the past 2 weeks, were there days when you did not take your medicine?
		3. Have you ever cut back or stopped taking your medicinewithout telling your																Y=1, N=0
		doctor because you felt worse when you took it?
		4. When you travel or leave home, do you sometimes forget to bring along																Y=1, N=0
		your medicines?
		5. Did you take all your medicines yesterday?																Y=0, N=1
		6. When you feel like your symptoms are under control, do you sometimes																Y=1, N=0
		stop taking your medicines?
		7. Taking medicine every day is a real inconvenience for some people.																Y=1, N=0
		Do you ever feel hassled about sticking to your treatment plan?
		8. How often do you have difficulty remembering to take all your medicine?	A. Never/rarely											Choose one: A-E				A=0, B-E=1
			B. Once in a while
			C. Sometimes
			D. Usually
			E. All the time
														Total score =
		SECTION 4 - CLINICAL DETAILS AT FOLLOW UP (Ophthalmologist)
		12 month follow up after randomisation
89		Date of follow up visit
						Day			Month			Year
			Right eye											Left eye
90		IOP			mmHg		99=cannot assess					91				mmHg		99=cannot assess
92		Method of measurement	1	Goldman								93		1	Goldman
			2	Perkins										2	Perkins
			3	Airpuff										3	Airpuff
							Codes if <3/60
							1.5	2/60
94		Presenting visual acuity		.			2	CFs at 50 cms				95			.
							3	HM
96		Tested with spectacles:	1	Yes			4	PL
			2	No			5	NPL
							9.9	Cannot test
97		Number of visits since randomisation
98		Medication adherence score (Morisky adherence score)
		Questions												Yes or No				Score
		1. Do you sometimes forget to take your medicine?																Y=1, N=0
		2. People sometimes miss taking their medicines for reasons other than forgetting.																Y=1, N=0
		Thinking over the past 2 weeks, were there days when you did not take your medicine?
		3. Have you ever cut back or stopped taking your medicinewithout telling your																Y=1, N=0
		doctor because you felt worse when you took it?
		4. When you travel or leave home, do you sometimes forget to bring along																Y=1, N=0
		your medicines?
		5. Did you take all your medicines yesterday?																Y=0, N=1
		6. When you feel like your symptoms are under control, do you sometimes																Y=1, N=0
		stop taking your medicines?
		7. Taking medicine every day is a real inconvenience for some people.																Y=1, N=0
		Do you ever feel hassled about sticking to your treatment plan?
		8. How often do you have difficulty remembering to take all your medicine?	A. Never/rarely											Choose one: A-E				A=0, B-E=1
			B. Once in a while
			C. Sometimes
			D. Usually
			E. All the time
														Total score =
